# Supplementary material for: Efficacy of Articaine or Eugenol for Pain Relief after Emergency Coronal Pulpotomy in Teeth with Irreversible Pulpitis: A Randomized Clinical Trial
Source: Dent J (Basel). 2023 Jul 11;11(7):167. doi: 10.3390/dj11070167 (PMC10377881; doi:10.3390/dj11070167)
Supplement: Supplementary file 1 [file dentistry-11-00167-s001.zip]

Archive with 1 entries (1 files):
- dentistry-2272064-supplementary.pdf
